# Supplementary material for: Quercus glauca Acorn Seed Coat Extract Promotes Wound Re-Epithelialization by Facilitating Fibroblast Migration and Inhibiting Dermal Inflammation
Source: Biology (Basel). 2024 Sep 28;13(10):775. doi: 10.3390/biology13100775 (PMC11505045; doi:10.3390/biology13100775)
Supplement: Supplementary file 1 [file biology-13-00775-s001.zip]

Archive with 1 entries (1 files):
- biology-3208646-supplementary.pdf
